# Supplementary material for: First insights into the prokaryotic community structure of Lake Cote, Costa Rica: Influence on nutrient cycling
Source: Front Microbiol. 2022 Oct 3;13:941897. doi: 10.3389/fmicb.2022.941897 (PMC9574093; doi:10.3389/fmicb.2022.941897)
Supplement: Supplementary Table 1 — Abundance of amplicon sequence variants (ASVs) analyzed in Lake Cote and closely related sequences in the GenBank database. [file Table_1.XLSX]

## Sheet: Table_S1
Clone ID	Phyla	Accesion	EzBio results	% similar EZbio	NCBI results	% similar NCBI	0-2018	2018-02-01	2018-04-01	2018-06-01	2018-08-01	2018-10-01	0-2019	2019-02-01	2019-04-01	2019-06-01	2019-08-01	2019-10-01	Total
Uncultured_Deltaproteobacteria_CR242_lago_cote	Proteobacteria	MW451269	unc_Deltaproteobacteria (JN038658)	99.64	Uncultured bacterium clone 2-4-2-1-2 (AB928769)	99.64	0	0	0.604984	0	0	0.94143	0	0	0	0	0	0	1.54641
Uncultured_Deltaproteobacteria_CR238_lago_cote	Proteobacteria-delta	MW451271	unc_Deltaproteobacteria (JN038658)	99.64	Uncultured bacterium clone S5043 (KX505032)	100	0	0	0	0	0	0.87304	0	0	0	0	0	0	0.87304
Uncultured_Deltaproteobacteria_Pro-CR103_lago_cote	Proteobacteria	MT241854	unc_Deltaproteobacteria (JN038658)	100	Uncultured bacterium clone 2-4-2-1-2 (AB928769)	100	2.56004	0.947448	0	0	1.0293	0.851669	0.322566	0	0	0	0	0	5.71103
Uncultured_Chthoniobacterales_CR209_lago_cote	Verrucomicrobia	MT458166	unc_Chthoniobacteraceae (DQ450786)	98.57	Uncultured bacterium clone SED250_19 (EU557857)	99.29	0.818158	0.281111	0.268647	0.195057	0.33243	0.824954	0.103763	0.0811773	0	0	0.119466	0	3.02476
Uncultured_Deltaproteobacteria_CR237_lago_cote	Proteobacteria-JN	MW451268	unc_Deltaproteobacteria (JN038658)	99.64	Uncultured bacterium clone 2-4-2-1-2 (AB928769)	99.64	0	0	0	0.718067	0	0.752289	0	0	0	0	0.242551	0.216066	1.92897
Uncultured_GP6_Act-CR080_lago_cote	Acidobacteria	MT348461	unc_Vicinamibacteraceae (DQ787713)	97.48	Uncultured bacterium clone cafs165 (MF439388)	99.29	0	0	0	0	0	0.699928	0	0	0	0	0	0	0.699928
Uncultured_Desulfobacterales_Pro-CR111_lago_cote	Proteobacteria	MT241862	unc_Desulfobacterales (HM243977)	96.79	Uncultured bacterium clone 1-35-2-0-1 (AB928649)	100	0	0.544002	0.368067	0.598032	0.475252	0.640087	0	0	0	0	0	0	2.62544
Uncultured_Ca.Magnetobacterium_bavaricum_CR192_lago_cote	Nitrospirae	MT458149	unc_Nitrospirae HWB2224-3-55 (HM243830)	98.21	Uncultured soil bacterium clone 2p16Sf1A03 (HQ614926)	99.28	0	0	0.171342	0	0.305344	0.610167	0	0	0.0717857	0	0.104985	0	1.26362
Uncultured_Methylacidiphilales_CR203_lago_cote	Verrucomicrobia	MT458160	Methylacidiphilales (HQ661315)	99.29	Uncultured bacterium clone PA050 (JX013271)	100	1.346	2.49356	3.13915	1.8434	2.28515	0.578109	0.550392	0.801365	0.930739	0.813767	0.921334	0.747922	16.4509
Uncultured_Ca.Magnetobacterium_bavaricum_CR193_lago_cote	Nitrospirae	MT458150	unc_Nitrospirae HWB2224-3-55 (HM243830)	97.82	Uncultured soil bacterium clone 2p16Sf1A03 (HQ614926)	98.92	0.395883	0.203025	0	0	0	0.548188	0.0857169	0	0	0	0	0	1.23281
Uncultured_Profundisolitariaceae_CR164_lago_cote	Chloroflexi	MT351156	unc_Anaerolinaeles GoM161_Bac49 (AM745150)	95.36	Uncultured bacterium clone OTU1477 (MF689526)	99.62	0.624615	0.114527	0.0740365	0.126466	0.157597	0.536434	0	0	0	0	0	0	1.63367
Uncultured_Profundisolitariaceae_CR179_lago_cote	Chloroflexi	MT351171	unc_Anaerolinaceae 1E4OTU17/APA (AM902609)	95.36	Uncultured prokaryote clone GS10-10-150 (KM410635)	99.29	1.18765	0.0364403	0.0676905	0	0.0738734	0.511856	0	0	0	0	0	0	1.87751
Uncultured_ Coriobacteriaceae Ac-CR033_lago_cote	Actinobacteria	MT039274	unc_Coriobacteriaceae (JX079094)	98.57	Uncultured bacterium clone cafs1935 (MF439173)	99.64	0	0.143158	0	0	0.115735	0.496896	0	0	0	0	0	0	0.755789
Uncultured_GP17_Act-CR072_lago_cote	Acidobacteria	MT348489	unc_Vicinamibacterales (FJ437944)	98.21	Uncultured bacterium clone 16S_O3_19 (KC925618)	99.64	0	0	0	0	0	0.475524	0	0	0	0	0	0	0.475524
Uncultured_Methylacidiphilales_CR204_lago_cote	Verrucomicrobia	MT458161	Chlorophyta symbiont of Baikalospongia sp./B72 (GU936905)	98.57	Uncultured Verrucomicrobiae bacterium clone ADK-SGe02-31 (EF520638)	100	0.782968	1.73612	0.0190379	1.49401	1.59567	0.462701	0.455653	0.647337	0.576761	0.63653	0.686023	0.502308	9.59511
Uncultured_Thermoanaerobaculum_Act-CR054_lago_cote	Acidobacteria	MT348463	Thermoanaerobaculum (HM243854)	99.29	Uncultured bacterium clone: 1-17-12-4-6 (AB929972)	100	0.307909	0	0	0	0	0.461632	0	0.0374664	0	0	0	0	0.807007
Uncultured_GP6_Act-CR079_lago_cote	Acidobacteria	MT348476	unc_Vicinamibacteraceae (AB426229)	98.57	Uncultured bacterium clone 4-41-2-8-10 (AB929142)	99.64	0	0	0	0	0	0.449878	0	0	0	0	0	0	0.449878
Uncultured_Ca.Magnetobacterium_bavaricum_CR195_lago_cote	Nitrospirae	MT458152	unc_HWB2224-3-55 (HM243830)	96.07	Uncultured bacterium clone 2-59-4-4-6 (AB929219)	98.21	0.897334	0	0	0.156474	0	0.408203	0.0654155	0	0	0	0	0	1.52743
Uncultured_Deltaproteobacteria_CR240_lago_cote	Proteobacteria	MW451276	unc_Deltaproteobacteria (JN038658)	97.14	Uncultured bacterium clone B-79-8-1-2 (AB929502)	100	0.87974	0	0	0	0.155134	0.375076	0	0	0	0	0	0	1.40995
Uncultured_Profundisolitariaceae_CR167_lago_cote	Chloroflexi	MT351159	unc_Anaerolinaeles CK_1C4_57 (EU488085)	99.64	Pelolinea submarina MO-CFX1 (AP018437)	91.84	0	0	0	0.154331	0	0.350498	0	0	0	0	0	0	0.504829
Uncultured_Ca.Magnetobacterium_bavaricum_CR194_lago_cote	Nitrospirae	MT458151	unc_Nitrospirae HWB2224-3-55 (HM243830)	95.71	Uncultured bacterium clone 2-59-4-4-6 (AB929219)	97.86	0	0.101512	0.156534	0	0.248707	0.34943	0	0.0416294	0	0.0533618	0	0	0.951175
Uncultured_ Actinomarinaceae Ac-CR020_lago_cote	Actinobacteria	MT039286	unc_Actinomarinaceae (AJ306762)	98.93	Uncultured bacterium clone TU-23-A (AB780219)	99.29	0	0	0	0	0	0.308823	0	0	0	0	0	0	0.308823
Uncultured_Aminicenantia_Act-CR089_lago_cote	Acidobacteria	MT348491	Aminicenantes_OP8 (HM243960)	97.86	Uncultured bacterium clone A87-6-4-6 (AB929297)	100	0	0.0728806	0	0	0	0.302412	0	0	0	0	0	0	0.375292
Uncultured_Nitrospina_CR196_lago_cote	Proteobacteria	MT458153	unc_Nitrospinales (GU208266)	97.86	Uncultured bacterium clone BU16 (KF247734)	99.29	0	0	0	0.0835959	0	0.297069	0	0	0	0	0	0.0369344	0.417599
Uncultured_Methylobacter_CR249_lago_cote	Proteobacteria	MW451275	Methylobacter tundripaludum (AEGW01000017)	98.57	Uncultured bacterium clone RCL_RI_6 (EF212367)	99.64	0.738981	0.182202	0.215763	0	0	0.297069	0	0	0	0	0	0	1.43402
Uncultured_Profundisolitariaceae_CR168_lago_cote	Chloroflexi	MT351160	unc_Anaerolinaeles HWB1012-3-48 (HM243793)	96.43	Pelolinea submarina MO-CFX1 (AP018437)	90.39	0.60702	0	0	0	0	0.291726	0	0	0	0	0	0	0.898746
Uncultured_Profundisolitariaceae_CR178_lago_cote	Chloroflexi	MT351170	Anaerolinaeles 1A4-9 (GQ261280)	97.14	Uncultured bacterium clone BacControl-1-29 (JF323656)	99.64	0	0	0.245378	0	0.0984979	0.286383	0	0	0	0	0	0	0.630259
Uncultured_Profundisolitariaceae_CR165_lago_cote	Chloroflexi	MT351157	unc_Anaerolinaeles OTU-B5-3 (JQ996682)	97.5	Pelolinea submarina MO-CFX1 (AP018437)	92.14	0.598223	0	0	0	0.24132	0.285314	0	0	0	0	0	0	1.12486
Uncultured_Chloroflexi_TK-SH14_CR176_lago_cote	Chloroflexi	MT351168	unc_Chloroflexi TK-SH13 (DQ463736)	97.85	Uncultured Chloroflexi bacterium clone LPBBBM71 (FJ902053)	99.64	0	0	0	0	0	0.274628	0	0	0	0	0	0	0.274628
Uncultured_GP7_Act-CR073_lago_cote	Acidobacteria	MT348466	unc_Acidobacteria (JN023403)	95.71	Uncultured bacterium clone: 2-13-2-2-4 (AB928889)	99.29	0	0	0	0	0	0.27356	0	0	0	0	0	0	0.27356
Uncultured_Chlorobi_CR219_lago_cote	Bacteroidetes	MW451278	unc_Chlorobi (AY118151)	96.43	Uncultured Chlorobi bacterium clone Cart-N2 (AY118151)	96.43	1.21404	0.0832921	0	0	0	0.247914	0	0.0208147	0	0	0	0	1.56606
Uncultured_ Actinobacteria Ac-CR035_lago_cote	Actinobacteria	MT039288	unc_Actinobacteria (DQ129284)	97.49	Uncultured bacterium clone C-49-8-8-10 (AB929816)	98.57	0	0	0	0	0	0.242571	0	0	0	0	0	0	0.242571
Uncultured_GP6_Act-CR078_lago_cote	Acidobacteria	MT348473	unc_Vicinamibacteraceae (AY221071)	96.77	Uncultured Acidobacteria bacterium clone TGRWLFZ-16s-SSe228 (KT122141)	98.21	0	0	0	0	0	0.238296	0	0	0	0	0	0	0.238296
Uncultured_Synechococcus_Cyan-CR135_lago_cote	Cyanobacteria	MT269045	Prochlorococcus (EU804045)	98.57	Uncultured Chroococcales cyanobacterium clone T0_146 (JF413446)	100	0.563033	0.489341	0.581715	0.557306	0.731347	0.234022	0.965443	0.688966	0.710431	0.335417	0.686023	0.4506	6.99364
Uncultured_Aminicenantia_Act-CR092_lago_cote	Acidobacteria	MT348494	Aminicenantes_OP8 (AB364867)	99.64	Uncultured bacterium clone BSN163 (AB364867)	99.64	0	0.0546605	0	0	0.093573	0.232953	0	0	0	0	0	0	0.381187
Uncultured_Aminicenantia_Act-CR091_lago_cote	Acidobacteria	MT348475	Aminicenantes_OP8 (AY221610)	97.49	Uncultured bacterium clone A16 (KC559928)	99.64	0	0	0	0	0	0.215856	0	0	0	0	0	0	0.215856
Uncultured_GP17_Act-CR070_lago_cote	Acidobacteria	MT348471	unc_Vicinamibacterales (GU208381)	99.29	Uncultured bacterium clone CU34 (KF247904)	99.29	0	0	0	0	0	0.211581	0	0	0	0	0	0	0.211581
Uncultured_ Actinobacteria Ac-CR014_lago_cote	Actinobacteria	MT039245	Nanopelagicus 5C230796 (EU803250)	98.21	Uncultured bacterium clone 16SOTU29 (KF978772)	99.64	0	0.983888	1.07036	1.28609	1.10071	0.209444	1.45719	1.68807	1.84663	2.508	1.78474	1.98707	15.9222
Uncultured_Solibacteraceae_Act-CR060_lago_cote	Acidobacteria	MT348482	unc_Solibacteraceae (FJ478535)	98.21	Uncultured bacterium clone 4-10 (KX823854)	98.93	0	0	0	0	0	0.209444	0	0	0	0	0	0	0.209444
Uncultured_GP7_Act-CR075_lago_cote	Acidobacteria	MT348472	unc_Acidobacteria (EU937852)	97.13	Uncultured Acidobacteria bacterium clone HSL228 (GU936333)	97.5	0	0	0	0	0	0.20517	0	0	0	0	0	0	0.20517
Uncultured_Dehalococcoidia_CR182_lago_cote	Chloroflexi	MT351174	Tepidiforma BPS_CK151 (HQ857646)	95.36	Uncultured bacterium clone: 1-5-8-2-4 (AB929519)	98.57	0.087974	0.020823	0.0105766	0	0	0.199827	0	0	0	0	0	0	0.319201
Uncultured_GP18_Act-CR065_lago_cote	Acidobacteria	MT348487	unc_Acidobacteria (JN038831)	97.86	Uncultured bacterium clone S2009 (KX504830)	99.28	0	0	0	0	0	0.195553	0	0	0	0	0	0	0.195553
Uncultured_GP18_Act-CR066_lago_cote	Acidobacteria	MT348478	unc_Acidobacteria (DQ463706)	98.19	Uncultured Acidobacteria bacterium clone Aug-PC337 (JQ795407)	99.29	0	0	0	0	0	0.194484	0	0	0	0	0	0	0.194484
Uncultured_Nitrospina_CR197_lago_cote	Proteobacteria	MT458154	unc_Nitrospinales (EF125383)	93.57	Uncultured bacterium clone 1-93-2-2-4 (AB928876)	98.21	0	0	0	0	0	0.194484	0	0	0	0	0	0	0.194484
Uncultured_ Actinobacteria Ac-CR034_lago_cote	Actinobacteria	MT039293	unc_Rubrobacterales (EU407208)	97.5	Uncultured bacterium clone A40 (KC559952)	100	0	0	0	0	0	0.191278	0	0	0	0	0	0	0.191278
Uncultured_Solibacteraceae_Act-CR058_lago_cote	Acidobacteria	MT348480	unc_Solibacteraceae (DQ404617)	98.21	Uncultured bacterium clone B0610R002_H16 (AB657288)	98.57	0	0	0	0	0	0.181661	0	0	0	0	0	0	0.181661
Uncultured_Aminicenantia_Act-CR090_lago_cote	Acidobacteria	MT348479	Aminicenantes_OP8 (HM243837)	97.86	Uncultured bacterium clone ZL62 (JF733695)	98.92	0	0	0	0	0	0.180592	0	0	0	0	0	0	0.180592
Uncultured_Methylosinus_CR250_lago_cote	Proteobacteria	MW451277	Methylosinus sporium (Y18946)	100	Methylosinus sp. C49 (AP022332)	100	1.48676	0	0.205187	0	0	0.180592	0	0	0	0	0	0	1.87254
Uncultured_ Acidimicrobiales Ac-CR044_lago_cote	Actinobacteria	MT039250	unc_Ilumatobacteracea (HQ661322)	97.86	Uncultured actinobacterium clone C2_12_actinobacteria_18 (KJ999105)	99.64	0	1.68146	1.85514	1.48544	1.39128	0.179524	0.225571	0.301813	0.289618	0.29349	0.289614	0.313943	8.30689
Uncultured_Profundisolitariaceae_CR169_lago_cote	Chloroflexi	MT351161	unc_Anaerolinaceae SS_LKC22_UA92 (AM490737)	97.86	Thermomarinilinea lacunifontana strain SW7 (NR_132293)	92.82	0	0	0	0.203631	0	0.178455	0.0631598	0	0	0	0.063353	0	0.508599
Uncultured_Aminicenantia_Act-CR088_lago_cote	Acidobacteria	MT348474	Aminicenantes_OP8 (HM243825)	98.57	Uncultured bacterium clone POTROK_AIKE_Bact_D24/Clone_38 (JX472350)	99.28	0	0	0	0	0	0.174181	0	0	0	0	0	0	0.174181
Uncultured_Verrucomicrobiae_CR211_lago_cote	Verrucomicrobia	MT458168	unc_Verrucomicrobiae (JF833884)	99.29	Uncultured bacterium clone GASP-0KB-634-B08 (EU043634)	99.64	0	0	0	0	0.137897	0.172043	0	0	0	0	0	0	0.309941
Uncultured_GP6_Act-CR082_lago_cote	Acidobacteria	MT348459	unc_Vicinamibacteraceae (DQ787713)	97.48	Uncultured bacterium clone S1 (JF775595)	99.64	0.721386	0.359197	0	0	0	0.169906	0	0	0	0	0	0	1.25049
Uncultured_Aminicenantia_Act-CR087_lago_cote	Acidobacteria	MT348497	Aminicenantes_OP8 (HM243825)	99.64	Uncultured bacterium clone HWB2224-3-82 (HM243825)	99.64	0	0	0	0	0	0.168838	0	0	0	0	0	0	0.168838
Uncultured_Synechococcus_Cyan-CR138_lago_cote	Cyanobacteria	MT269048	Prochlorococcus (EU804045)	98.57	Uncultured bacterium clone BP23 (KF384231)	99.64	0.554236	2.08491	2.05821	1.62262	1.54149	0.166701	0	0	0.121293	0.154368	0.0814539	0.0923361	8.47762
Uncultured_GP18_Act-CR063_lago_cote	Acidobacteria	MT348490	unc_Acidobacteria (DQ463706)	97.83	Uncultured bacterium clone DL4 (KF247933)	98.92	0	0	0	0	0	0.166701	0	0	0	0	0	0	0.166701
Uncultured_Aquirestis_CR222_lago_cote	Bacteroidetes	MW451256	Aquirestis calciphila MS-Falk1-L (AJ786341)	98.57	Uncultured bacterium clone LVB05A (MF040421)	99.64	0.64221	0.981285	1.02593	1.53474	1.24354	0.165632	0.825589	1.16562	1.18075	0.973853	1.3648	1.12835	12.2323
Uncultured_Chloroflexi_KD4-96_CR175_lago_cote	Chloroflexi	MT351167	unc_Chloroflexi FFCH16592 (EU134199)	98.57	Dehalogenimonas lykanthroporepellens strain BL-DC-9 (NR_074337)	89.05	0	0	0	0	0	0.164563	0	0	0	0	0	0	0.164563
Uncultured_Nitrospina_CR198_lago_cote	Proteobacteria	MT458155	unc_Nitrospinales (DQ404777)	96.79	Uncultured bacterium clone B0618R002_K03 (AB658937)	98.93	0	0	0	0	0	0.162426	0	0	0	0	0	0	0.162426
Uncultured_GP6_Act-CR077_lago_cote	Acidobacteria	MT348495	unc_Vicinamibacteraceae (HQ597894)	95	Uncultured bacterium clone S4072 (KX504984)	96.79	0	0	0	0	0	0.161358	0	0	0	0	0	0	0.161358
Uncultured_Anaerolineae_CR173_lago_cote	Chloroflexi	MT351165	unc_Ardenticatenales VHS-B3-65 (DQ394955)	93.57	Uncultured bacterium clone OTU1557 (MF689598)	98.48	0.193543	0.130144	0	0.0857394	0	0.15922	0	0	0	0	0	0	0.568646
Uncultured_Chlorogloea_Cyan-CR145_lago_cote	Cyanobacteria	MT269054	unc_Chroococcales (FJ203524)	99.64	Chlorogloea sp. CENA150 (KC695844)	96.07	1.82986	2.46493	3.10319	3.406	3.15193	0.152809	0.496256	0.52453	0.311897	0.400213	0.309525	0.264081	16.4152
Uncultured_Deltaproteobacteria_CR241_lago_cote	Proteobacteria	MW451280	unc_Deltaproteobacteria (JQ817984)	92.14	Uncultured bacterium clone d1-31 (AM409907)	98.21	0.853347	0.0520576	0	0	0.0640236	0.152809	0	0	0	0	0.0488723	0	1.17111
Uncultured_GP18_Act-CR067_lago_cote	Acidobacteria	MT348477	unc_Acidobacteria (EF999378)	97.14	Uncultured bacterium clone D6 (KC520632)	99.29	0	0	0	0	0	0.148534	0	0	0	0	0	0	0.148534
Uncultured_Methylococcaceae_CR253_lago_cote	Proteobacteria	MW451279	Methyloterricola (HM243844)	97.86	Methylococcus sp. LS7-MC (KP771709)	96.42	1.62752	0	0	0	0	0.145329	0	0	0	0	0	0	1.77285
Uncultured_GP22_Act-CR083_lago_cote	Acidobacteria	MT348493	unc_Acidobacteria (JF344603)	94.29	Uncultured bacterium clone S1084 (KX504809)	97.5	0	0	0	0	0	0.143191	0	0	0	0	0	0	0.143191
Uncultured_GP6_Act-CR076_lago_cote	Acidobacteria	MT348464	unc_Vicinamibacteraceae (PAC003025)	94.64	Uncultured bacterium clone 2428 (MF081807)	100	0	0	0	0	0	0.142123	0	0	0	0	0	0	0.142123
Uncultured_Solibacteraceae_Act-CR059_lago_cote	Acidobacteria	MT348468	unc_Solibacteraceae (GQ263793)	96.43	Uncultured bacterium clone TNOr2w05Fasth3_16307 (JQ382264)	98.15	0	0	0	0	0	0.137848	0	0	0	0	0	0	0.137848
Uncultured_Nitrospina_CR199_lago_cote	Proteobacteria	MT458156	unc_Nitrospinales (GU208322)	96.43	Uncultured bacterium clone 1-50-2-1-2 (AB928753)	98.57	0	0	0	0	0	0.137848	0	0	0	0	0	0	0.137848
Uncultured_Chthoniobacteraceae_CR210_lago_cote	Verrucomicrobia	MT458167	unc_Chthoniobacteraceae (FJ612421)	97.86	Uncultured bacterium clone T6_0211_66 (KP686964)	98.92	0.475059	0.744423	0.87363	1.45114	1.35188	0.135711	0.358657	0.543263	0.403485	0.242034	0.336676	0.354571	7.27053
Uncultured_Profundisolitariaceae_CR166_lago_cote	Chloroflexi	MT351158	unc_Anaerolinaeles p9m09ok (FJ479245)	97.14	Pelolinea submarina MO-CFX1 (AP018437)	90.43	0	0	0	0	0	0.132506	0	0	0	0	0	0	0.132506
Uncultured_Chloroflexi_SL56_CR174_lago_cote	Chloroflexi	MT351166	unc_Chloroflexi SING714 (HM129319)	99.64	Uncultured bacterium clone CR06F (MF040475)	99.64	0	0	0	0	0	0.1293	0	0	0	0	0	0	0.1293
Uncultured_Dehalococcoidia_CR184_lago_cote	Chloroflexi	MT351176	unc_Dehalococcoidaceae Tc-58 (AB189692)	98.21	Uncultured bacterium clone OTU143_DOM2.40580 (MF967746)	98.92	0	0	0	0	0	0.127163	0	0	0	0	0	0	0.127163
Uncultured_GP18_Act-CR062_lago_cote	Acidobacteria	MT348488	unc_Acidobacteria (AB426221)	98.21	Uncultured bacterium clone Q_LQ1_C01 (FJ166729)	99.29	0	0	0	0	0	0.122888	0	0	0	0	0	0	0.122888
Uncultured_ Acidimicrobiales Ac-CR045_lago_cote	Actinobacteria	MT039251	unc_Ilumatobacteracea (HQ661322)	97.5	Uncultured bacterium clone cafs55 (MF438390)	99.64	0	1.2624	1.21843	1.24965	0.957892	0.118614	0.279708	0.428783	0.448042	0.373533	0.457952	0.413666	7.20866
Uncultured_GP17_Act-CR071_lago_cote	Acidobacteria	MT348485	unc_Vicinamibacterales (EU276508)	98.57	Uncultured bacterium clone EH-1-10 (KC788760)	99.29	0	0	0	0	0	0.117545	0	0	0	0	0	0	0.117545
Uncultured_Thermoanaerobaculaceae_Act-CR085	Acidobacteria	MT348496	Thermoanaerobaculum (AB426237)	97.86	Uncultured bacterium clone mbI-b20 (AB426202)	100	0	0	0	0	0	0.116477	0	0	0	0	0	0	0.116477
Uncultured_Aminicenantia_Act-CR086_lago_cote	Acidobacteria	MT348498	Aminicenantes_OP8 (HM243825)	98.57	Uncultured bacterium clone BSTSN-48 (JN105039)	99.64	0	0	0	0	0	0.115408	0	0	0	0	0	0	0.115408
Uncultured_Pseudoanabaenaceae_Cyan-CR153_lago_cote	Cyanobacteria	MT269061	Limnothrix (AM259268)	98.59	Pseudanabaena sp. NIES-305 (LC215290)	99.29	0.536641	1.1713	1.55477	1.68692	1.69663	0.113271	0.121808	0.137377	0	0.08576	0.114035	0.0941828	7.31269
Unculutred_Verrucomicrobia_CR201_lago_cote	Verrucomicrobia*	MT458158	unc_Kiritimatiellales (GU208377)	95.71	Uncultured bacterium clone rPT56 (HQ330651)	96.42	0	0	0	0	0	0.113271	0	0	0	0	0	0	0.113271
Uncultured_GP18_Act-CR068_lago_cote	Acidobacteria	MT348492	unc_Acidobacteria (EF999378)	97.86	Uncultured bacterium clone S1078 (KX504803)	98.57	0.536641	0	0	0	0	0.110065	0	0	0	0	0	0	0.646706
Uncultured_Thermoanaerobaculaceae_Act-CR084	Acidobacteria	MT348483	Thermoanaerobaculaceae (GQ472454)	98.57	Uncultured bacterium clone E-47-8-8-10 (AB929861)	98.57	0	0	0	0	0	0.108996	0	0	0	0	0	0	0.108996
Uncultured_Profundisolitariaceae_CR172_lago_cote	Chloroflexi	MT351164	unc_Anaerolinaceae 5S3-8 (GQ472431)	99.64	Uncultured bacterium clone 5S3-8 (GQ472431)	99.64	0	0	0	0	0	0.0951048	0	0	0	0	0	0	0.0951048
Uncultured_Sphingobacteriia_CR220_lago_cote	Bacteroidetes	MW451261	unc_Sphingobacteriia (EU104053)	97.14	Uncultured bacterium clone M0111_56 (EU104053)	97.14	1.07328	1.50707	1.76207	1.34182	1.56612	0.0908304	0	0	0	0.108629	0.130326	0	7.58014
Uncultured_ Gaiella Ac-CR021_lago_cote	Actinobacteria	MT039296	Gaiella (JF028642)	97.86	Uncultured bacterium clone CT 6 (KP299811)	98.93	0	0.195216	0	0	0	0.0876246	0	0	0	0	0	0	0.282841
Uncultured_ Candidatus Planktophila Ac-CR07_lago_cote	Actinobacteria	MT039249	Planktophila JMYB36-07 (FJ810555)	96.07	Uncultured bacterium clone CB25 (KC253296)	100	0.413478	0.538796	0.738249	0.65805	0.69441	0.0833503	0.730849	0.803447	0.891133	1.26925	0.758426	1.14497	8.7244
Uncultured_Profundisolitariaceae_CR170_lago_cote	Chloroflexi	MT351162	unc_Anaerolinaeles D15_48 (EU266884)	98.21	Uncultured Chloroflexi bacterium clone D15_48 (EU266884)	98.21	0.765373	0	0.2898	0	0	0.0737329	0	0	0	0	0	0	1.12891
Uncultured_ Planktoluna Ac-CR027_lago_cote	Actinobacteria	MT039273	Planktoluna difficilis (AM939566)	98.57	Uncultured bacterium clone CR09G (MF040441)	99.64	0.263922	0.301934	0.274993	0.407262	0.160059	0.0715957	0	0	0.146047	0	0	0	1.62581
Uncultured_Fonsibacter_ubiquis_Pro-CR098_lago_cote	Proteobacteria	MT241849	Fonsibacter ubiquis LSUCC0530 (CP024034)	100	Uncultured bacterium clone DWI11F (MF040569)	100	0.395883	0.734012	0.850362	0.439414	0.588525	0.06839	0.638365	1.02825	0.948067	1.53987	0.756616	1.20037	9.18812
Uncultured_Synechococus_C1_Cyan-CR144_lago_cote	Cyanobacteria	MT269053	Synechococcus lividus C1 (AF132772)	98.93	Synechococcus lividus PCC 6715 (MF191713)	98.93	0	1.47323	1.42573	1.32467	1.0096	0.0673214	0.300009	0.280998	0.329224	0.0991005	0.171958	0.238227	6.72008
Uncultured_ Candidatus Planktophila versatilis Ac-CR01_lago_cote	Actinobacteria	MT039252	Planktophila versatilis MMS-IA-79 (CP016774)	100	Actinobacteria bacterium PW-36A (LC106292)	100	0	0.426872	0.518255	0.456562	0.430928	0.0544982	0.590995	0.72227	0.819347	1.05008	0.812729	0.939982	6.82252
Uncultured_Caldilinea_CR177_lago_cote	Chloroflexi	MT351169	Caldilinea aerophila DSM 14535 (AP012337)	92.14	Uncultured bacterium clone LaP15L42 (EF667626)	96.79	0	0	0	0	0	0.0502239	0	0	0	0	0	0	0.0502239
Uncultured_Dehalococcoidia_CR180_lago_cote	Chloroflexi	MT351172	Dehalococcoidales HWB2224-3-46 (HM243815)	98.21	Uncultured bacterium clone HWB2224-1-13 (HM243929)	100	0	0	0	0	0	0.0459495	0	0	0	0	0	0	0.0459495
Uncultured_ Actinobacteria Ac-CR022_lago_cote	Actinobacteria	MT039254	Nanopelagicus (EU804015)	99.64	Candidatus Nanopelagicus limnes isolate MMS-21-122 (CP016768)	97.86	0.501452	0.372212	0.433642	0.402975	0.339818	0.0438123	0.624831	0.663989	0.759939	1.01769	0.62267	0.843952	6.62698
Uncultured_Dehalococcoidia_CR185_lago_cote	Chloroflexi	MT351177	unc_Dehalococcoidales HWB2224-2-62 (HM243883)	97.14	Uncultured bacterium clone AE201 (GQ860160)	98.22	0	0	0	0	0	0.0363322	0	0	0	0	0	0	0.0363322
Uncultured_Paracaedibacteraceae_Pro-CR107_lago_cote	Proteobacteria	MT241858	Captivus (EF409837)	87.81	Uncultured bacterium clone M69 (KF384315)	97.5	0.149556	0.74182	1.5463	0.518723	0.84462	0.034195	0	0	0	0	0	0	3.83522
Uncultured_Leptoyngbya_Cyan-CR155_lago_cote	Cyanobacteria	MT269063	Arthronema (DQ431004)	98.21	Leptolyngbya sp. Nb3F2 (LC192830)	98.21	0	0.0806892	0	0	0	0.0331264	0	0	0	0	0	0	0.113816
Uncultured_ Acidimicrobiales Ac-CR043_lago_cote	Actinobacteria	MT039265	unc_Acidimicrobiales (GQ397040)	98.93	Uncultured bacterium clone Espejo_1_17_12_Water.266785 (KM185700)	100	0	0	0	0	0.160059	0.0267148	0.277452	0.264347	0.353978	0.346852	0.307715	0.302862	2.03998
Uncultured_Pseudoanabaenaceae_Cyan-CR154_lago_cote	Cyanobacteria	MT269062	Limnothrix (AY151725)	97.14	Pseudanabaena sp. PCC 7403 (AB075995)	96.79	0	0	0	0	0	0.0267148	0	0	0	0	0	0	0.0267148
Uncultured_Rickettsiaceae_Pro_CR126_lago_cote	Proteobacteria	MT241877	unc_Rickettsiaceae (PAC002685)	99.64	Candidatus Megaira polyxenophila clone cafs1289 (MF438592)	100	0	0.166584	0.203071	0.370823	0.344743	0.0181661	0.0947397	0.164436	0.123769	0.112441	0.191869	0.162512	1.95315
Uncultured_ Conexibacteraceae Ac-CR050_lago_cote	Actinobacteria	MT039287	Conexibacter (HQ661270)	98.21	Uncultured bacterium clone cafs1726 (MF438986)	100	0.263922	0	0.171342	0	0.297956	0.0106859	0	0	0	0	0	0	0.743906
Uncultured_Synechococcus_Cyan-CR137_lago_cote	Cyanobacteria	MT269047	Prochlorococcus (EU804045)	98.21	Uncultured bacterium clone F5085 (KX504722)	99.64	0	0	0	0	0	0.00641156	0	0	0	0	0	0	0.00641156
Uncultured_ Actinobacteria Ac-CR015_lago_cote	Actinobacteria	MT039246	Nanopelagicus 5C230796 (EU803250)	98.57	Uncultured bacterium clone 16SOTU29 (KF978772)	100	1.23164	1.1765	1.51246	1.52402	1.57104	0	1.00605	1.13024	1.14115	1.55512	1.15845	1.27054	14.2772
Uncultured_ Candidatus Planktophila Ac-CR06_lago_cote	Actinobacteria	MT039247	Planktophila JMYB36-07 (FJ810555)	95.71	Uncultured actinobacterium clone D49 (HM622559)	99.64	0	0.47893	0.573254	0.570167	0.625462	0	1.05116	1.27594	1.38373	2.0106	1.26344	1.73407	10.9668
Uncultured_ Candidatus Planktophila versatilis Ac-CR02_lago_cote	Actinobacteria	MT039248	Planktophila versatilis MMS-IA-79 (CP016774)	99.64	Actinobacteria bacterium PW-36A (LC106292)	99.64	0.360693	0.356594	0.439988	0.407262	0.37183	0	0.976721	1.18436	1.22531	1.62944	1.18923	1.52539	9.66681
Uncultured_ Candidatus Nanopelagicus Ac-CR08_lago_cote	Actinobacteria	MT039253	Nanopelagicus abundans MMS-IIB-91 (CP016779)	99.64	Uncultured Candidatus Planktophila sp. clone FL_9 (HQ008566)	100	0	0.281111	0.279223	0.259362	0.243782	0	0.854913	0.867972	0.683202	1.24828	0.771097	1.15789	6.64684
Uncultured_ Candidatus Nanopelagicus Ac-CR010_lago_cote	Actinobacteria	MT039255	Nanopelagicus abundans MMS-IIB-91 (CP016779)	100	Candidatus Nanopelagicus abundans isolate MMS-IIB-91 (CP016779)	100	0	0.434681	0.473833	0.306518	0.322581	0	0.437607	0.601544	0.467845	0.7585	0.472432	0.759003	5.03454
Uncultured_ Actinobacteria Ac-CR024_lago_cote	Actinobacteria	MT039256	Nanopelagicus (EU804015)	100	Uncultured bacterium clone CABC1H11 (GU127259)	100	0	0.489341	0.524601	0.390114	0.46294	0	0.464676	0.462086	0.529729	0.710855	0.400029	0.55217	4.98654
Uncultured_ Acidimicrobiales Ac-CR042_lago_cote	Actinobacteria	MT039257	unc_Acidimicrobiales (GQ397040)	98.57	Uncultured bacterium clone Espejo_1_17_12_Water.266785 (KM185700)	99.64	0	0.182202	0	0	0	0	0.408283	0.578648	0.641121	0.760406	0.771097	0.646353	3.98811
Uncultured_ Acidimicrobiales Ac-CR041_lago_cote	Actinobacteria	MT039258	unc_Acidimicrobiales (GQ397040)	98.93	Uncultured bacterium clone Espejo_1_17_12_Water.266785 (KM185700)	100	0	0	0.137496	0.272223	0	0	0.313543	0.347605	0.418338	0.499314	0.490533	0.413666	2.89272
Uncultured_ Candidatus Nanopelagicus Ac-CR09_lago_cote	Actinobacteria	MT039259	Nanopelagicus abundans MMS-IIB-91 (CP016779)	99.29	Uncultured bacterium clone DR386 (JF429372)	99.64	0	0	0	0	0	0	0.38347	0.416294	0.358929	0.689892	0.383738	0.581717	2.81404
Uncultured_ Acidimicrobiales Ac-CR046_lago_cote	Actinobacteria	MT039260	unc_Ilumatobacteraceae (EU803787)	99.64	Uncultured bacterium clone cafs1308 (MF438610)	99.64	0	0.174393	0.19461	0.362249	0.283181	0	0.205269	0.36842	0.304471	0.266809	0.318575	0.204986	2.68296
Uncultured_ Actinobacteria Ac-CR025_lago_cote	Actinobacteria	MT039261	Nanopelagicus (EU803488)	98.93	Uncultured bacterium clone M59 (KF384306)	99.64	0	0	0	0	0	0	0.457909	0.466249	0.353978	0.344946	0.246172	0.328717	2.19797
Uncultured_ Candidatus Planktophila limnetica Ac-CR05_lago_cote	Actinobacteria	MT039262	Planktophila limnetica MMS-VB-114 (EU804015)	100	Candidatus Planktophila sp. MMS-VB-114 (CP016782)	100	0	0.260288	0	0.306518	0.258557	0	0.130831	0.235206	0.264865	0.219165	0.300474	0.221607	2.19751
Uncultured_ Acidimicrobiales Ac-CR047_lago_cote	Actinobacteria	MT039263	unc_Ilumatobacteraceae (EU803787)	100	Uncultured bacterium clone DWI02D (MF040570)	100	0.219935	0.213436	0.272877	0.327953	0.305344	0	0.0857169	0.208147	0.188128	0.169614	0.190059	0.180979	2.36219
Uncultured_ Actinobacteria Ac-CR011_lago_cote	Actinobacteria	MT039264	IMCC26077 (CP015606)	99.64	Uncultured bacterium clone 132D26 (KU645485)	100	0	0	0.184034	0.267936	0.194533	0	0.252639	0.249776	0.351503	0.289678	0.235311	0.120037	2.14545
Uncultured_ Candidatus Planktophila limnetica Ac-CR04_lago_cote	Actinobacteria	MT039266	Planktophila limnetica MMS-VB-114 (EU804015)	99.64	Uncultured bacterium clone FL_04_71 (KC666627)	100	0	0	0	0	0	0	0.248128	0.316383	0.363879	0.348757	0.255222	0.34349	1.87586
Uncultured_ Aciditerrimonas Ac-CR019_lago_cote	Actinobacteria	MT039267	Aciditerrimonas (JN023115)	95.7	Uncultured bacterium Fei_12Nov10m_31 (AB930502)	99.29	0	0	0	0	0	0	0.239105	0.280998	0.269815	0.346852	0.276943	0.334257	1.74797
Uncultured_ Leifsonia Ac-CR016_lago_cote	Actinobacteria	MT039268	Leifsonia lichenia (AB278552)	99.29	Leifsonia sp. strain UFLA04-683 (MH320053)	99.29	0	0	0	0	0	0	0.212036	0.345524	0.351503	0.215353	0.278753	0.164358	1.56753
Uncultured_ Actinobacteria Ac-CR031_lago_cote	Actinobacteria	MT039269	unc_Sporichthyaceae (EU536662)	95.36	Uncultured Nocardiopsis sp. clone CABC1G12 (GU127266)	99.64	0	0.413858	0.219994	0.295801	0.216695	0	0	0.137377	0.138621	0	0.124896	0.11819	1.66543
Uncultured_ Actinobacteria Ac-CR012_lago_cote	Actinobacteria	MT039270	IMCC26077 (CP015606)	99.64	Uncultured bacterium clone 132D26 (KU645485)	100	0.140758	0.335771	0.294031	0.280797	0.273332	0	0	0	0	0.116252	0.152047	0.116343	1.70933
Uncultured_ Rhodoluna Ac-CR029_lago_cote	Actinobacteria	MT039271	Rhodoluna planktonica (CP015208)	98.57	Candidatus Rhodoluna planktonica (NR_125488)	98.57	0	0	0	0	0.256095	0	0.139854	0.133214	0.326749	0.177237	0.2154	0.243767	1.49232
Uncultured_ Actinobacteria Ac-CR013_lago_cote	Actinobacteria	MT039272	Nanopelagicus (EU803250)	97.86	Uncultured bacterium clone CR09G (MF040441)	99.64	0	0	0	0	0	0	0.193991	0.262265	0.262389	0.202013	0.175578	0.278855	1.37509
Uncultured_ Actinobacteria Ac-CR023_lago_cote	Actinobacteria	MT039275	Nanopelagicus (EU804015)	99.29	Uncultured bacterium clone 16SOTU9 (KF978760)	99.64	0	0	0	0	0	0	0.148877	0.201902	0.222783	0.219165	0.173768	0.164358	1.13085
Uncultured_ Longivirga Ac-CR017_lago_cote	Actinobacteria	MT039276	Longivirga aurantiaca (KU055631)	98.21	Uncultured bacterium clone 491CT10B83 (KX953097)	100	0	0.447695	0.38922	0.128609	0.199458	0	0.0812054	0	0	0	0	0	1.24619
Uncultured_ Iamiaceae Ac-CR036_lago_cote	Actinobacteria	MT039277	unc_Iamiaceae (DQ316372)	99.64	Uncultured bacterium clone IMCC19398 (KF766879)	99.64	0	0	0.310953	0	0	0	0.146621	0.120725	0	0.181049	0.135756	0.116343	1.01145
Uncultured_ Rhodoluna Ac-CR030_lago_cote	Actinobacteria	MT039278	Rhodoluna planktonica (CP015208)	98.93	Candidatus Rhodoluna planktonica clone cafs1965 (MF439200)	99.29	0	0.205627	0.211533	0.242214	0	0	0.076694	0.0853402	0	0.0991005	0.0959345	0	1.01644
Uncultured_ Longivirga Ac-CR018_lago_cote	Actinobacteria	MT039279	Longivirga aurantiaca (KU055631)	97.86	Uncultured bacterium clone 491CT10B83 (KX953097)	100	0	0	0	0.1479	0.374292	0	0	0.0895032	0.086638	0.0971947	0.0796438	0.0812558	0.956428
Uncultured_ Conexibacteraceae Ac-CR049_lago_cote	Actinobacteria	MT039280	Conexibacter (HQ661270)	98.21	Uncultured bacterium clone cafs1726 (MF438986)	99.64	0	0	0.0930744	0.248644	0	0	0.0428584	0.0999105	0.121293	0.141028	0.0760236	0.0498615	0.872693
Uncultured_ Streptomycetaceae Ac-CR051_lago_cote	Actinobacteria	MT039281	Streptomyces aomiensis ( AB522686)	96.79	Uncultured bacterium clone cafs1254 (MF438562)	98.93	0	0	0	0	0	0	0.151132	0.17068	0.163374	0.238222	0	0.134811	0.85822
Uncultured_ Planktoluna Ac-CR028_lago_cote	Actinobacteria	MT039282	Planktoluna difficilis (AM939566)	98.21	Uncultured bacteria clone SL-Winter-C9 (FR696650 )	99.64	0	0	0	0	0.278257	0	0	0.118644	0	0.129593	0.142997	0.160665	0.830155
Uncultured_ Actinobacteria Ac-CR032_lago_cote	Actinobacteria	MT039283	unc_Sporichthyaceae (EU536662)	95.36	Uncultured Nocardiopsis sp. clone CABC1G12 (GU127266)	99.64	0.272719	0	0.313068	0.342958	0	0	0	0	0	0.12197	0	0	1.05072
Uncultured_ Actinobacteria Ac-CR026_lago_cote	Actinobacteria	MT039284	Nanopelagicus (EU803250)	99.64	Uncultured actinobacterium clone A12-82 (JN371191)	99.64	0	0	0	0	0	0	0	0.214391	0	0.186766	0.199109	0	0.600267
Uncultured_ Iamiaceae Ac-CR037_lago_cote	Actinobacteria	MT039285	unc_Iamiaceae (DQ316372)	99.64	Uncultured bacterium clone IMCC19398 (KF766879)	99.64	0	0.369609	0	0	0.37183	0	0	0	0	0	0	0	0.741438
Uncultured_ Microthrixaceae Ac-CR039_lago_cote	Actinobacteria	MT039289	unc_Microtrichaceae (HM007549)	98.57	Uncultured actinobacterium clone URO3.3.B03 (JX473199)	99.64	0	0.114527	0.109997	0.107174	0	0	0	0	0	0	0	0.099723	0.431421
Uncultured_ Streptomycetaceae Ac-CR052_lago_cote	Actinobacteria	MT039290	unc_Frankiales (HM856511)	96.43	Uncultured bacterium clone cafs1254 (MF438562)	97.86	0	0	0	0	0	0	0	0.0874217	0	0.152462	0.0687833	0.0701754	0.378843
Uncultured_ Microthrixaceae Ac-CR040_lago_cote	Actinobacteria	MT039291	unc_Microtrichaceae (HM007549)	98.21	Uncultured actinobacterium clone URO3.3.B03 (JX473199)	99.29	0	0	0	0	0	0	0.0676712	0.0749329	0.113867	0.148651	0	0	0.405122
Uncultured_ Iamiaceae Ac-CR038_lago_cote	Actinobacteria	MT039292	unc_Iamiaceae (DQ316372)	100	Uncultured bacterium clone IMCC19398 (KF766879)	100	0	0	0	0.285083	0	0	0	0	0.141096	0	0	0	0.42618
Uncultured_ Candidatus Planktophila Ac-CR03_lago_cote	Actinobacteria	MT039294	Planktophila (CP015604)	98.21	Uncultured Micrococcineae bacterium clone Jab PL2W1A4 (HM346295)	99.64	0	0	0	0	0	0	0	0	0.0767365	0.118158	0.063353	0.0646353	0.322883
Uncultured_ Gaiellales Ac-CR048_lago_cote	Actinobacteria	MT039295	unc_Gaiellales (PAC002684)	98.21	Uncultured bacterium clone Espejo_9_20_11_Water.261749 (KM169143)	98.57	0	0	0	0.175766	0.192071	0	0	0	0	0	0	0	0.367837
Uncultured_Quisquilibacterium_Pro-CR094_lago_cote	Proteobacteria	MT241845	Quisquiliibacterium S0084 (FJ820419)	98.57	Burkholderiales bacterium strain LSUCC0518 (MK603618 )	99.29	0	0.229053	0.264416	0.255075	0.246245	0	1.39403	1.87332	2.3219	2.33077	2.00739	2.63712	13.5593
Uncultured_Quisquilibacterium_Pro-CR095_lago_cote	Proteobacteria	MT241846	Quisquiliibacterium S0084 (FJ820419)	97.86	Uncultured Burkholderiales bacterium clone JFT-202_27F (JN379164)	98.93	0	0	0	0	0	0	1.26094	1.65685	2.01	2.771	1.80104	2.46353	11.9634
Uncultured_Fonsibacter_ubiquis_Pro-CR096_lago_cote	Proteobacteria	MT241847	Fonsibacter ubiquis (CP024034)	99.64	Candidatus Fonsibacter ubiquis isolate LSUCC0530 (CP024034)	99.64	0	0.598662	0.602868	0.432984	0.522039	0	1.08274	1.5049	1.45552	2.37651	1.15664	1.96676	11.6996
Uncultured_Quisquilibacterium_Pro-CR097_lago_cote	Proteobacteria	MT241848	Quisquiliibacterium S0084 (FJ820419)	98.93	Burkholderiales bacterium strain LSUCC0518 (MK603618 )	99.64	0	0.291522	0.444219	0.33224	0.307806	0	1.03763	1.27386	1.62137	1.64278	1.47703	1.67867	10.1071
Uncultured_Bradymonadales_Pro-CR099_lago_cote	Proteobacteria	MT241850	unc_Bradymonadales (EU134572)	99.29	Uncultured bacterium clone MBR102 (KF697403)	98.93	0.281517	0.897993	0.702289	0.767368	0.554051	0	0.985744	1.00119	0.87133	0.8576	1.06614	0.836565	8.82178
Uncultured_Quisquilibacterium_Pro-CR100_lago_cote	Proteobacteria	MT241851	Quisquiliibacterium S0084 (FJ820419)	98.21	Uncultured Burkholderiales bacterium clone JFT-202_27F (JN379164)	99.29	0	0.163981	0.164996	0	0.11081	0	0.841379	1.01368	1.35898	1.87147	1.14578	1.51801	8.18908
Uncultured_Bradymonadales_Pro-CR101_lago_cote	Proteobacteria	MT241852	unc_Bradymonadales(CU466767)	99.64	Uncultured bacterium clone MBR102 (KF697403)	99.29	0	1.25719	1.08939	0.870255	0.691948	0	0.600018	0.647337	0.559434	0.556487	0.669732	0.515235	7.45703
Uncultured_Paracaedibacteraceae_Pro-CR102_lago_cote	Proteobacteria	MT241853	Paracaedibacteraceae (AJ867903)	99.29	Uncultured bacterium clone cafs1547 (MF438824)	99.64	0	0	0	0	0	0	0.484977	0.851321	1.09659	0.769934	0.83807	0.871653	4.91254
Uncultured_Raoultella_terrigena_Pro-CR104_lago_cote	Proteobacteria	MT241855	Raoultella terrigena ATCC 33257 (Y17658)	100	Raoultella sp. strain BJTNXULAB01 (MK024671)	99.64	0	0	0	0	0	0	3.83921	0.416294	0	0	0	0	4.25551
Uncultured_Oceanospirillales_Pro-CR105_lago_cote	Proteobacteria	MT241856	unc_Oceanospiralles (JN868894)	98.93	Uncultured bacterium clone cafs1118 (MF438484)	99.29	0	0	0.120574	0.180053	0.160059	0	0.503023	0.555752	0.462894	0.484068	0.646201	0.624192	3.73681
Uncultured_Limnohabitans_Pro-CR106_lago_cote	Proteobacteria	MT241857	Limnohabitans (AJ867911)	96.79	Uncultured bacterium clone cafs1234 (MF438313)	99.64	0	0.231656	0	0.274366	0.302881	0	0.58874	0.274754	0.876281	0.444046	0.296854	0.384118	3.6737
Uncultured_Methylococcaceae_Pro-CR108_lago_cote	Proteobacteria	MT241859	Methylococcus capsulatus (AUKJ01000004)	93.21	Methylocaldum sp. E10a (AJ868426)	94.66	0	0.0963065	0.181918	0	0.0886481	0	0.669945	0.35385	0.509926	0.487879	0.490533	0.457987	3.33699
Uncultured_Micropepsaceae _Pro-CR109_lago_cote	Proteobacteria	MT241860	unc_Micropepsaceae (PAC002679)	99.64	Uncultured alpha proteobacterium clone LSR164 (LT821185)	99.64	0	0	0	0.315092	0	0	0.378959	0.526612	0.507451	0.484068	0.564747	0.483841	3.26077
Uncultured_Polyangiaceae_Pro-CR110_lago_cote	Proteobacteria	MT241861	unc_Polyangiaceae (AB286416)	93.57	Uncultured delta proteobacterium clone cafs1940 (MF439177)	97.14	0	0.270699	0.300377	0.252931	0.613149	0	0.378959	0.476656	0.410911	0.160085	0.20635	0.168052	3.23817
Uncultured_Rhizobiales_Pro_CR112_lago_cote	Proteobacteria	MT241863	unc_Rhizobiales (EU803296)	97.14	Uncultured bacterium clone cafs1264 (MF438571)	99.64	0	0.301934	0	0.203631	0.194533	0	0.324822	0.43919	0.346552	0.457387	0.409079	0.358264	3.03539
Uncultured_Acidovorax_Pro_CR113_lago_cote	Proteobacteria	MT241864	Acidovorax delafieldii DSM 64 (jgi.1055345)	96.43	Uncultured bacterium geneclone: Sa75_J_89 (LC065713)	99.64	0.712589	0.210833	0	0.154331	0	0	0.442119	0.395479	0.742611	0.407837	0.257032	0.297322	3.62015
Uncultured_Steroidobacteraceae_Pro_CR114_lago_cote	Proteobacteria	MT241865	unc_Steroidobacteraceae (HE648175)	96.07	Uncultured bacterium clone OI2224 (HQ684465)	98.21	0	0.377417	0.236917	0.315092	0.209308	0	0.259406	0.247695	0.329224	0.308736	0.365637	0.251154	2.90059
Uncultured_Ottowia_Pro_CR115_lago_cote	Proteobacteria	MT241866	Ottowia pentelensis (EU518930)	96.79	Uncultured Betaproteobacteria clone QEDN5BE12 (CU926939)	97.5	0	0	0	0	0	0	0.342867	0.378827	0.396059	0.411648	0.354777	0.522622	2.4068
Uncultured_Enterobacteriaceae_CR116_lago_cote	Proteobacteria	MT241867	Kluyvera (PYHO01000072)	99.64	Kluyvera georgiana strain 25B1D1-A4 ( MN249622 )	99.64	0	0	0	0	0	0	2.13615	0.482901	0	0	0	0	2.61906
Uncultured_Burkholderiales_CR117_lago_cote	Proteobacteria	MT241868	unc_Burkholderiales (FJ612332)	97.5	Uncultured Burkholderia sp. clone T0_13 (JF413429)	98.21	0	0	0	0	0	0	0.347379	0.310139	0.428239	0.367815	0.452521	0.380425	2.28652
Uncultured_Limnohabitans_Pro-CR118_lago_cote	Proteobacteria	MT241869	Limnohabitans (AJ867911)	99.64	Uncultured beta proteobacterium clone: PWC-49 (LC209380)	99.64	0	0	0	0.152187	0	0	0.390237	0.405886	0.321798	0.369721	0.264273	0.367498	2.2716
Uncultured_Polynucleobacter _Pro-CR119_lago_cote	Proteobacteria	MT241870	Polynucleobacter acidiphobus (FM208180)	99.64	Uncultured beta proteobacterium clone A138 (JF811552)	99.64	0	0.275905	0	0.379397	0	0	0.148877	0.335116	0.215357	0.299207	0.4127	0.216066	2.28263
Uncultured_Limnohabitans_Pro-CR120_lago_cote	Proteobacteria	MT241871	Limnohabitans (AJ867911)	99.64	Uncultured bacterium clone T6_1111_57 (KP687210)	100	0	0.161378	0.294031	0.158618	0	0	0	0.432945	0.279717	0.322077	0.278753	0.317636	2.24516
Uncultured_Diaphorobacter_Pro-CR121_lago_cote	Proteobacteria	MT241872	Diaphorobacter nitroreducens (AB064317)	98.57	Uncultured bacterium clone F47 (KJ808340)	99.29	0	0.890185	0.530947	0.432984	0.33243	0	0	0.189414	0	0	0.108605	0	2.48456
Uncultured_Rhodoferax_Pro-CR122_lago_cote	Proteobacteria	MT241873	Rhodoferax lacus IMCC26218 (QFZK01000050)	98.21	Uncultured bacterium clone Espejo_9_20_11_Water.255514 (KM168939)	98.93	0	0	0	0	0	0	0	0.210228	0.643596	0.274432	0.267893	0.44506	1.84121
Uncultured_Paucimonas_Pro-CR123_lago_cote	Proteobacteria	MT241874	Paucimonas (DQ337029)	98.21	Uncultured bacterium clone F3061 (KX504553)	99.64	0	0	0	0	0	0	0.234594	0.29765	0.287143	0.320171	0.222641	0.293629	1.65583
Uncultured_Denitratisoma_Pro-CR124_lago_cote	Proteobacteria	MT241875	Denitratisoma (AB542411)	97.5	Uncultured bacterium clone BF117 (DQ327692)	98.93	0	0	0	0	0	0	0	0.193577	0.727759	0.360192	0.454332	0.262235	1.99809
Uncultured_Polyangiaceae_Pro-CR125_lago_cote	Proteobacteria	MT241876	unc_Polyangiaceae (JQ624343)	93.57	Uncultured delta proteobacterium clone cafs1646 (MF438913)	99.29	0	0.710586	0.2898	0.345101	0	0	0	0	0.220308	0	0	0	1.56579
Uncultured_Novosphingobium_Pro_CR127_lago_cote	Proteobacteria	MT241878	Novosphingobium (FPEH01000035)	99.64	Novosphingobium sp. SNRB6-7 (AB299685)	99.64	0	0	0	0.0514436	0	0	0.266173	0.231043	0.289618	0.287773	0.322195	0.373038	1.82128
Uncultured_Hyphomicrobium_Pro_CR128_lago_cote	Proteobacteria	MT241879	Hyphomicrobium (GQ500819)	99.29	Uncultured Pedomicrobium isolate OTU 422	100	0	0.55181	0.334222	0.407262	0	0	0.175945	0	0	0.152462	0.121276	0	1.74298
Uncultured_Methylocystis _Pro_CR129_lago_cote	Proteobacteria	MT241880	Methylocystis heyeri (AM283543)	98.93	Uncultured bacterium clone GKH8 (LN715449)	99.64	0	0	0.114228	0.122179	0	0	0.272941	0.29765	0.173276	0.274432	0.240741	0.243767	1.73921
Uncultured_Cyanobium_Cyan-CR130_lago_cote	Cyanobacteria	MT269040	Cyanobium gracile PCC6307 (AF001477)	98.57	Uncultured bacterium clone clone_17 (MH627400)	99.64	0	0	0.0253839	0	0	0	0	0	0	0	0	0	0.0253839
Uncultured_Cyanobium_Cyan-CR131_lago_cote	Cyanobacteria	MT269041	Cyanobium gracile PCC6307 (AF001477)	98.93	Uncultured Cyanobium CH02 (KU841561)	100	0	0	0	0	0	0	0	0	0	0	0.0289614	0	0.0289614
Uncultured_Cyanobium_Cyan-CR132_lago_cote	Cyanobacteria	MT269042	Aphanothece minutissima (FM177488)	98.57	Uncultured cyanobacterium clone LT1bH3 (FJ916774 )	100	0	0	0.139612	0.199344	0.310268	0	4.66255	3.7966	4.52745	2.26025	4.1107	4.15143	24.1582
Uncultured_Cyanobium_Cyan-CR133_lago_cote	Cyanobacteria	MT269043	Aphanothece minutissima (FM17748)	98.21	Uncultured cyanobacterium clone LT1bH3 (FJ916774 )	99.64	0	0.364403	0.427296	0.46728	0.470328	0	1.45042	1.02825	1.03966	0.421177	1.08786	0.744229	7.50089
Uncultured_Cyanobium_Cyan-CR134_lago_cote	Cyanobacteria	MT269044	Cyanobium gracile PCC6307 (AF001477)	98.57	Uncultured cyanobacterium clone c_11_cianobacteria_2 (KJ998929)	99.64	0	0	0	0	0	0	0	0	0	0	0.0181009	0	0.0181009
Uncultured_Synechococcus_Cyan-CR136_lago_cote	Cyanobacteria	MT269046	Prochlorococcus (EU804045)	98.93	Uncultured bacterium clone BP23 (KF384231)	100	0	0	0	0	0	0	0	0.097829	0	0	0	0	0.097829
Uncultured_Prochlorococcaceae_Cyan-CR140_lago_cote	Cyanobacteria	MT269049	Prochlorococcus B-43 (HQ661209)	99.64	Uncultured bacterium gene for 16S (AB930608)	99.64	0	0	0	0	0.0049249	0	0	0	0	0	0	0	0.0049249
Uncultured_Prochlorococcaceae_Cyan-CR141_lago_cote	Cyanobacteria	MT269050	Prochlorococcus B-43 (HQ661209)	99.29	Uncultured bacterium gene for 16S (AB930608)	99.29	0	0	0	0	0	0	0	0.0957476	0	0.0362098	0	0	0.131957
Uncultured_Prochlorococcaceae_Cyan-CR142_lago_cote	Cyanobacteria	MT269051	Prochlorococcus B-43 (HQ661209)	97.86	Uncultured bacterium clone F2100 (KX504498)	99.64	0	0	0	0	0	0	0	0	0	0.0114347	0	0	0.0114347
Uncultured_Prochlorococcaceae_Cyan-CR143_lago_cote	Cyanobacteria	MT269052	Prochlorococcus B-43 (HQ661209)	98.21	Uncultured bacterium clone F2100 (KX504498)	100	0	0	0	0.0471567	0	0	0	0	0	0	0	0	0.0471567
Uncultured_Chlorogloea_Cyan-CR146_lago_cote	Cyanobacteria	MT269055	unc_Chroococcales (FJ203524)	94.29	Chlorogloea sp. CENA150 (KC695844)	95.71	0	0	0	0	0	0	0.0473698	0	0	0.0152462	0.0199109	0.0203139	0.102841
Uncultured_Chlorogloea_Cyan-CR147_lago_cote	Cyanobacteria	MT269056	unc_Pleurocapsales (DQ914865)	93.91	Chlorogloea sp. CENA150 (KC695844)	97.5	0.23753	0	0	0	0	0	0	0	0	0	0	0	0.23753
Uncultured_Cyanothece_Cyan-CR149_lago_cote	Cyanobacteria	MT269057	Aphanothece PCC8802 (CP001701)	98.21	Cyanothece sp. PCC 8802 (CP001701)	98.21	0.536641	1.27801	1.66053	1.95915	3.38094	0	0.503023	0.5391	0.712907	0.520277	0.62629	0.288089	12.005
Uncultured_Phormidium_Cyan-CR150_lago_cote	Cyanobacteria	MT269058	Phormidium uncinatum SAG 81.79 (EF654086)	96.77	Phormidium sp. NIES-2120 (LC455613)	97.14	0	0.0364403	0	0	0	0	0	0	0	0	0	0	0.0364403
Uncultured_Phormidium_Cyan-CR151_lago_cote	Cyanobacteria	MT269059	Phormidium uncinatum SAG 81.79 (EF654086)	96.77	Phormidium sp. NIES-2120 (LC455613)	97.14	0	0	0.0486525	0	0	0	0	0	0	0	0	0	0.0486525
Uncultured_Limnothrix_Cyan-CR152_lago_cote	Cyanobacteria	MT269060	Limnothrix (FJ382000)	98.93	Pseudanabaena sp. CALU 1812 (MT298094)	99.64	0	0	0.222109	0.261505	0.364442	0	3.37454	2.73505	3.28977	1.37597	2.98121	2.13666	16.7413
Uncultured_Leptoyngbya_Cyan-CR156_lago_cote	Cyanobacteria	MT269064	Arthronema (DQ431004)	98.21	Leptolyngbya sp. Nb3F2 (LC192830)	98.21	0.316706	0	0	0	0.071411	0	0	0	0	0	0	0	0.388117
Uncultured_Leptoyngbya_Cyan-CR157_lago_cote	Cyanobacteria	MT269065	Leptolyngbya foveolarum Komarek 1964/112 (X84808)	93.57	Leptolyngbya sp. PCC 73110 NIES-3276 (LC485949)	93.57	0	2.3504	1.82764	2.0556	1.20906	0	0.245872	0.158192	0.195554	0.222976	0.152047	0.153278	8.57063
Uncultured_Leptoyngbya_Cyan-CR158_lago_cote	Cyanobacteria	MT269066	unc_Pseudanabaenaceae (EF032782)	95.71	Leptolyngbya sp. 2LT21S03 (FM177494)	98.21	0	0.947448	1.19304	1.42327	2.53878	0	0.886493	0.874217	1.05946	0.731819	0.953915	0.367498	10.976
Uncultured_ Limnolyngbya_Cyan-CR159_lago_cote	Cyanobacteria	MT269067	unc_Pseudanabaenaceae (EF032782)	96.07	Limnolyngbya circumcreta CHAB5667 clone 1 (KR697756)	97.5	0	0.830318	1.0069	1.31181	1.21891	0	0.234594	0.185251	0.242586	0.175332	0.20454	0.240074	5.65031
Uncultured_ Limnolyngbya_Cyan-CR160_lago_cote	Cyanobacteria	MT269068	unc_Pseudanabaenaceae (EF032782)	95	Limnolyngbya circumcreta CHAB5667 clone 1 (KR697756)	99.29	0	0	0	0	0	0	0	0.0478738	0	0	0	0	0.0478738
Uncultured_ Limnolyngbya_Cyan-CR161_lago_cote	Cyanobacteria	MT269069	unc_Pseudanabaenaceae (EF032782)	93.57	Limnolyngbya circumcreta CHAB5650 (KR697752)	99.29	0.483857	0	0	0	0	0	0	0	0	0	0	0	0.483857
Uncultured_Geitlerinema_Cyano_CR162_lago_cote	Cyanobacteria	MT269070	unc_Pseudanabaenaceae (DQ471443)	99.29	Geitlerinema sp. PCC 8501 (FM210758)	99.64	0.281517	0	0	0	0	0	0	0	0	0	0	0	0.281517
Uncultured_Geitlerinema_Cyano_CR163_lago_cote	Cyanobacteria	MT269071	unc_Pseudanabaenaceae (DQ471443)	99.64	Geitlerinema sp. PCC 8501 (FM210758)	100	0	0	0	0	0	0	0	0	0.0148522	0	0	0	0.0148522
Uncultured_GP6_Act-CR081_lago_cote	Acidobacteria	MT348460	unc_Vicinamibacteraceae (DQ787713)	97.12	Uncultured bacterium clone S1 (JF775595)	99.29	0	0	0.308838	0	0	0	0	0	0	0	0	0	0.308838
Uncultured_Bryobacteraceae_Act-CR056_lago_cote	Acidobacteria	MT348462	unc_Bryobacteraceae (PAC002903)	100	Uncultured bacterium clone DU28 (KF247458)	100	0	0.728806	0.429412	0.345101	0.430928	0	0	0.106155	0	0	0	0	2.0404
Uncultured_Bryobacteraceae_Act-CR057_lago_cote	Acidobacteria	MT348465	unc_Bryobacteraceae (PAC002903)	98.25	Uncultured bacterium clone DU28 (KF247458)	99.64	0	0	0	0	0	0	0	0	0.0891133	0.0667022	0.123086	0.0849492	0.363851
Uncultured_Bryobacteraceae_Act-CR053_lago_cote	Acidobacteria	MT348467	Bryobacteraceae (HQ856456)	99.64	Uncultured bacterium clone A17 (JQ814738)	99.64	0	0.346183	0.200956	0.327953	0.229008	0	0.403772	0.276835	0.245062	0.179143	0.257032	0.177285	2.64323
Uncultured_GP7_Act-CR074_lago_cote	Acidobacteria	MT348469	unc_Acidobacteria (EU937852)	96.77	Uncultured Acidobacteria bacterium clone HSL228 (GU936333)	97.5	0	0	0	0	0.14036	0	0	0.0478738	0	0	0	0.0627886	0.251022
Uncultured_Blastocatellales_Act-CR061_lago_cote	Acidobacteria	MT348470	unc_Blastocatellales (AY509523)	99.29	Uncultured Acidobacteria bacterium clone LiUU-11-191 (AY509523)	99.29	0	0	0	0	0	0	0.191735	0.139458	0	0.249657	0	0.240074	0.820924
Uncultured_GP18_Act-CR064_lago_cote	Acidobacteria	MT348481	unc_Acidobacteria (JN038831)	98.57	Uncultured bacterium clone S2009 (KX504830)	99.64	1.12607	0	0	0	0	0	0	0	0	0	0	0	1.12607
Uncultured_GP18_Act-CR069_lago_cote	Acidobacteria	MT348484	unc_Acidobacteria (GQ402795)	98.57	Uncultured bacterium clone: B0423R001_C16 (AB656261)	99.29	0	0.34358	0	0	0	0	0	0	0	0	0	0	0.34358
Uncultured_Bryobacteraceae_Act-CR055_lago_cote	Acidobacteria	MT348486	unc_Bryobacteraceae (HQ856456)	99.64	Uncultured bacterium clone A17 (JQ814738)	99.64	0.765373	0.452901	0.268647	0.428697	0.315193	0	0	0.0915846	0.111392	0.127687	0.121276	0.0941828	2.77693
Uncultured_Profundisolitariaceae_CR171_lago_cote	Chloroflexi	MT351163	unc_Anaerolinaeles BG1-129 (JX079075)	97.86	Uncultured bacterium clone D41S30C64 (FM956941)	99.64	0	0	0	0	0	0	0.137598	0.291406	0	0	0	0.216066	0.64507
Uncultured_Dehalococcoidia_CR181_lago_cote	Chloroflexi	MT351173	Dehalococcoidales HWB2224-3-46 (HM243815)	97.86	Uncultured bacterium clone: 1-24-8-0-1 (AB929356)	99.29	0	0.0963065	0	0	0	0	0	0	0	0	0	0	0.0963065
Uncultured_Dehalococcoidia_CR183_lago_cote	Chloroflexi	MT351175	Tepidiformia MD2905-B20 (EU386131)	96.43	Uncultured bacterium clone: 1-55-2-6-8 (AB929012)	97.86	0.131961	0	0	0	0	0	0	0	0	0	0	0	0.131961
Uncultured_Ktedonobacteraceae_CR188_lago_cote	Chloroflexi	MT351179	unc_Ktedonobacteraceae (PAC000285)	94.64	Uncultured bacterium clone TV2013_OTU_1459 (KX694472)	96.43	0	0.13535	0	0	0	0	0	0	0	0	0	0	0.13535
Uncultured_Chloroflexaceae_CR190_lago_cote	Chloroflexi	MT351180	unc_Chloroflexales AK4DE2_09D (GQ397092)	91.79	Uncultured bacterium isolate BACT_OTU_2214 (LT843971)	95.71	0	0	0.0232686	0	0	0	0	0	0	0	0	0	0.0232686
Unculutred_Verrucomicrobia_CR200_lago_cote	Verrucomicrobia*	MT458157	unc_Verrucomicrobiales (JN869144)	97.14	Uncultured bacterium clone SJ_pap5_154 (HG529089)	98.57	0	0.257685	0.141727	0.171479	0.160059	0	0.277452	0.233124	0.57181	0.238222	0.222641	0.301016	2.57522
Uncultured_Methylacidiphilales_CR202_lago_cote	Verrucomicrobia	MT458159	Methylacidiphilales (HQ661315)	98.93	Uncultured bacterium clone cafs1905 (MF438295))	99.64	0	0.937036	1.17612	0.906694	0.859394	0	0.753406	1.23639	1.05698	1.22923	1.23267	1.02308	10.411
Uncultured_Methylacidiphilales_CR205_lago_cote	Verrucomicrobia	MT458162	Chlorophyta symbiont of Baikalospongia sp./B72 (GU936905)	98.21	Uncultured Verrucomicrobia bacterium clone KWK1S.39 (JN656755)	99.64	0	0.707983	0.846131	0.677341	0.59345	0	0.672201	0.888787	0.777266	0.874752	0.955725	0.829178	7.82281
Uncultured_Verrucomicrobiae_CR206_lago_cote	Verrucomicrobia	MT458163	unc_Verrucomicrobiae (PAC002688)	98.21	Uncultured bacterium clone Fei_13Dec10m_5 (AB930744)	100	0	0.239465	0.175572	0.197201	0.162522	0	0	0.299731	0	0.29349	0.20635	0.228994	1.80332
Uncultured_Verrucomicrobiae_CR207_lago_cote	Verrucomicrobia	MT458164	unc_Verrucomicrobiae (PAC002688)	98.76	Uncultured bacterium clone Fei_13Dec10m_5 (AB930744)	99.64	0	0	0	0	0	0	0.374447	0	0.462894	0.400213	0.276943	0.273315	1.78781
Uncultured_Chthoniobacterales_CR208_lago_cote	Verrucomicrobia	MT458165	unc_Chthoniobacteraceae (AJ575732)	98.91	Uncultured Verrucomicrobia bacterium clone RC1F7 (FJ916630)	100	0	0.346183	0.535178	0.432984	0.46294	0	0.300009	0.420457	0.569335	0.365909	0.6281	0.579871	4.64097
Uncultured_Opitutaceae_CR212_lago_cote	Verrucomicrobia	MT458169	Lacunisphaera p25j11ok (FJ479252)	99.64	Uncultured bacterium clone p25j11ok (FJ479252)	99.64	0	0	0.0846131	0	0	0	0	0	0	0	0	0	0.0846131
Uncultured_Aquirestis_CR223_lago_cote	Bacteroidetes	MW451255	Aquirestis calciphila MS-Falk1-L (AJ786341)	98.21	Uncultured Bacteroidetes bacterium clone F_74_bacteroidetes_9 (KJ999060 )	99.29	0	0.713189	0.81017	1.32682	0.965279	0	1.25192	2.05233	2.02238	1.56083	2.22822	1.89843	14.8296
Uncultured_Latescibacteria_CR230_lago_cote	Latescibacteria	MW451257	Str BS096 (AB240259)	97.14	Uncultured Latescibacteria bacterium clone cafs1181 (MF438496)	99.64	0	0	0	0.248644	0	0	1.83389	1.69223	1.42086	1.56083	1.89335	1.90951	10.5593
Uncultured_Armatimonas_CR227_lago_cote	Armatimonadetes	MW451258	Armatimonas (AF316757)	98.57	Uncultured bacterium clone TH_d293 (EU373208)	99.64	0.114366	0.364403	0.397682	0.71378	0.290569	0	1.02409	1.57567	1.37383	1.39884	1.7775	1.56602	10.5968
Uncultured_Latescibacteria_CR231_lago_cote	Latescibacteria	MW451259	Latescibacteria (AB240259)	97.5	Uncultured Latescibacteria bacterium clone cafs1181 (MF438496)	100	0	0	0.387105	0	0.465403	0	1.19778	1.04906	0.886182	0.950983	1.17294	1.15605	7.2655
Uncultured_Sphingobacteriia_CR221_lago_cote	Bacteroidetes	MW451260	unc_Sphingobacteriia (EU104053)	96.79	Uncultured bacterium clone MBR-8_HF_AS02 (FM201204)	99.29	0	1.15568	1.22054	1.2325	1.1081	0	0.426329	0.376746	0.279717	0.245845	0.264273	0.382271	6.69201
Uncultured_Chthoniobacteraceae _CR214_lago_cote	Verrucomicrobia	MW451262	unc_Chthoniobacteraceae (FJ612421)	97.5	Uncultured bacterium clone VER_38_inf_05 (JQ942112)	98.56	0	0.312345	0.418835	0.655906	0.514652	0	0.494	0.774306	0.467845	0.369721	0.438041	0.470914	4.91657
Uncultured_Chthoniobacterales_CR215_lago_cote	Verrucomicrobia	MW451263	unc_Chthoniobacteraceae (AJ575732)	98.57	Uncultured Verrucomicrobia bacterium clone RC1F7 (FJ916630)	99.64	0	0	0	0	0.152672	0	0.475954	0.678559	0.73766	0.497408	0.85074	0.77193	4.16492
Uncultured_Armatimonas_CR226_lago_cote	Armatimonadetes	MW451264	Armatimonas (AF316757)	98.21	Uncultured bacterium clone cafs1361 (MF438325)	100	0	0	0	0	0.233933	0	0.550392	0.734758	0.581712	0.560299	0.827209	0.651893	4.1402
Uncultured_Methylacidiphilales_CR217_lago_cote	Verrucomicrobia	MW451265	unc_Methylacidiphilales (HQ661315)	97.14	Uncultured bacterium clone cafs1905 (MF438295)	97.86	0	0.965668	0.539409	0.52301	0.687023	0	0.230082	0.305976	0.3317	0.341134	0.171958	0.354571	4.45053
Uncultured_Bacteroidetes_CR224_lago_cote	Bacteroidetes	MW451266	un_Flavobacteriales (FJ916091)	99.64	Uncultured bacterium clone Fei_12Dec10m_17 (AB930610)	99.64	0	0	0	0	0	0	0.43084	0.564078	0.821823	0.426894	0.354777	0.452447	3.05086
Uncultured_Methylacidiphilales_CR216_lago_cote	Verrucomicrobia	MW451267	unc_Methylacidiphilales (HQ661315)	95	Verrucomicrobia bacterium SCGC AAA278-O20 (HQ663599)	98.21	0	0.762643	0.355375	0.621611	0.746122	0	0.101507	0.176925	0	0.161991	0.124896	0.158818	3.20989
Uncultured_Gammaproteobacteria_CR247_lago_cote	Proteobacteria	MW451270	Enterobacter ZB04 (CP015774)	99.64	Klebsiella aerogenes strain Y1 chromosome (CP045870)	99.64	0	0	0	0	0	0	1.65118	0.210228	0	0	0	0	1.86141
Uncultured_Gammaproteobacteria_CR246_lago_cote	Proteobacteria	MW451272	Yokenella regensburgei ATCC 49455 (JMPS01000045)	99.64	Yokenella regensburgei NA0339 (LC492978)	99.64	0	0	0	0	0	0	1.53388	0.274754	0	0	0	0	1.80863
Uncultured_Gammaproteobacteria_CR248_lago_cote	Proteobacteria	MW451273	Citrobacter portucalensis	99.29	Citrobacter braakii strain FDAARGOS_290 (CP022049)	99.64	0	0	0	0	0	0	0.764685	0.691048	0	0	0	0	1.45573
Uncultured_Polyangiaceae_CR236_lago_cote	Proteobacteria	MW451274	unc_Polyangiaceae (JQ624343)	93.57	Uncultured delta proteobacterium clone cafs1646 (MF438913)	99.29	0	0.710586	0.2898	0.345101	0	0	0	0	0.220308	0	0	0	1.56579
Uncultured_Verrucomicrobia_CR213_lago_cote	Verrucomicrobia	MW451281	unc_Verrucomicrobiae (EU881237)	98.93	Uncultured bacterium clone B0610R003_G22 (AB658135)	100	1.44277	0	0	0	0	0	0	0	0	0	0	0	1.44277
Uncultured_Betaproteobacteria_CR251_lago_cote	Proteobacteria	MW451282	unc_Betaproteobacteria (PAC002537)	96.43	Uncultured beta proteobacterium clone A187 (HQ162786)	99.64	0.747779	0	0.0930744	0	0	0	0	0	0	0	0	0	0.840853
Uncultured_Acinetobacter_CR239_lago_cote	Proteobacteria-Acinetobacter	MW451283	Acinetobacter johnsonii (APON01000005)	98.93	Acinetobacter sp. strain N3 (MK847919)	100	1.05569	0	0	0	0	0	0	0	0	0	0	0	1.05569
Uncultured_Caldilineales_CR233_lago_cote	Chloroflexi	MW451284	unc_Caldilineales (EF464632)	97.86	Uncultured bacterium clone 2-67-2-0-1 (AB928714)	99.64	0.994106	0	0	0	0	0	0	0	0	0	0	0	0.994106
Uncultured_Spirobacillus_CR244_lago_cote	Proteobacteria	MW451285	Spirobacillus cienkowskii (EU220836)	97.86	Uncultured bacterium clone UL35 (KF023607)	97.86	0.976511	0	0	0	0	0	0	0	0	0	0	0	0.976511
Uncultured_Verrucomicrobiae_CR218_lago_cote	Verrucomicrobia	MW451286	unc_Verrucomicrobiae (EF203179)	95.36	Uncultured bacterium clone Kas18B (EF203179)	95.36	0.906132	0	0	0	0	0	0	0	0	0	0	0	0.906132
Uncultured_Latescibacteria_CR229_lago_cote	Latescibacteria	MW451287	Latescibacteria (EF032778)	96.43	Uncultured bacterium clone Wat116 (KC189791)	97.14	0.897334	0	0	0	0	0	0	0	0	0	0	0	0.897334
Uncultured_GP17_CR255_lago_cote	Acidobacteria	MW451288	unc_Vicinamibacterales (EU276508)	98.21	Uncultured Acidobacteria bacterium clone LQH309 (99.29)	99.29	0.870942	0	0	0	0	0	0	0	0	0	0	0	0.870942
Uncultured_Gammaproteobacteria_CR245_lago_cote	Proteobacteria	MW451289	Thiocapsa imhoffii (DQ498828)	91.43	Uncultured bacterium clone 2-12-2-6-8 (AB929043)	98.21	0.84455	0	0	0	0	0	0	0	0	0	0	0	0.84455
Uncultured_Bacteroidetes_CR225_lago_cote	Bacteroidetes	MW451290	unc_Ignavibacteriae (GQ342332)	94.28	Uncultured Chlorobi bacterium clone 1OL9 (GQ342332)	97.13	0.835753	0	0	0	0	0	0	0	0	0	0	0	0.835753
Uncultured_Betaproteobacteria_CR252_lago_cote	Proteobacteria	MW451291	Rhodocyclus tenuis (D16208)	94.29	Uncultured bacterium clone MTS11 (JQ781401)	97.5	0.782968	0	0	0	0	0	0	0	0	0	0	0	0.782968
Uncultured_Deltaproteobacteria_CR235_lago_cote	Proteobacteria	MW451292	unc_Deltaproteobacteria (FJ484529)	99.64	Uncultured bacterium clone 58 (KP763253)	99.64	0.747779	0	0	0	0	0	0	0	0	0	0	0	0.747779
Uncultured_Deltaproteobacteria_CR243_lago_cote	Proteobacteria	MW451293	unc_Deltaproteobacteria (AF407700)	97.5	Uncultured bacterium clone 15ELC6 (HG324896)	97.86	0.721386	0	0	0	0	0	0	0	0	0	0	0	0.721386
Uncultured_Methylococcaceae_CR234_lago_cote	Proteobacteria	MW451294	Methylotetracoccus oryzae (SRSH01000014)	93.93	Uncultured gamma proteobacterium clone BpCM1.2.EE (HQ329070)	96.43	0.712589	0	0	0	0	0	0	0	0	0	0	0	0.712589
Uncultured_Exigobacterium_CR232_lago_cote	Firmicutes	MW451295	Exiguobacterium indicum (AJ846291)	100	Exiguobacterium indicum strain OsEp_A&N_30A4 (MT367849)	100	0.703792	0	0	0	0	0	0	0	0	0	0	0	0.703792
Uncultured_GP7_CR254_lago_cote	Acidobacteria	MW451296	unc_Acidobacteria (EU937852)	96.77	Uncultured Acidobacteria bacterium clone HSL228 (GU936333)	97.14	0.703792	0	0	0	0	0	0	0	0	0	0	0	0.703792
